# Supplementary material for: Catalytic and Photoluminescence Properties of the First‐ and Second‐Sphere Coordination of Lanthanide Complexes
Source: Chemistry. 2025 Oct 8;31(61):e02338. doi: 10.1002/chem.202502338 (PMC12587021; doi:10.1002/chem.202502338)
Supplement: Supplementary file 2 — Supporting Information [file CHEM-31-e02338-s002.zip]

Archive with 3 entries (3 files):
- checkcif_compound3_temp.pdf
- checkcif_ligands.pdf
- checkcif_complexes.pdf
